# Supplementary material for: Docking-Based Evidence for the Potential of ImmunoDefender: A Novel Formulated Essential Oil Blend Incorporating Synergistic Antiviral Bioactive Compounds as Promising Mpro Inhibitors against SARS-CoV-2
Source: Molecules. 2023 May 24;28(11):4296. doi: 10.3390/molecules28114296 (PMC10254185; doi:10.3390/molecules28114296)
Supplement: Supplementary file 1 [file molecules-28-04296-s001.zip]

Archive with 1 entries (1 files):
- molecules-2364543-supplementary.pdf
